# Supplementary material for: Assessment of DNA/RNA Defend Pro: An Inactivating Sample Collection Buffer for Enhanced Stability, Extraction-Free PCR, and Rapid Antigen Testing of Nasopharyngeal Swab Samples
Source: Int J Mol Sci. 2024 Aug 22;25(16):9097. doi: 10.3390/ijms25169097 (PMC11354787; doi:10.3390/ijms25169097)
Supplement: Supplementary file 1 [file ijms-25-09097-s001.zip › Table S1.xlsx]

## Sheet: Sheet1
target	forward primer	reverse primer	probe	fluorophore
SARS-CoV-2 E gene26	ACAGGTACGTTAATAGTTAATAGCGT	ATATTGCAGCAGTACGCACACA	ACACTAGCCATCCTTACTGCGCTTCG	FAM
influenza A M gene27	GACCRATCCTGTCACCTCTGAC	AGGGCATTYTGGACAAAKCGTCTA	TGCAGTCCTCGCTCACTGGGCACG	FAM
influenza B HA gene28	AAATACGGTGGATTAAATAAAAGCAA	CCAGCAATAGCTCCGAAGAAA	CACCCATATTGGGCAATTTCCTATGGC	HEX
RSV A N gene29	GCTCTTAGCAAAGTCAAGTTGAATGA	TGCTCCGTTGGATGGTGTATT	ACACTCAACAAAGATCAACTTCTGTCATCCAGC	FAM
RSV B N gene29	GATGGCTCTTAGCAAAGTCAAGTTAA	TGTCAATATTATCTCCTGTACTACGTTGAA	TGATACATTAAATAAGGATCAGCTGCTGTCATCCA	HEX
