# Supplementary material for: Assessment of DNA/RNA Defend Pro: An Inactivating Sample Collection Buffer for Enhanced Stability, Extraction-Free PCR, and Rapid Antigen Testing of Nasopharyngeal Swab Samples
Source: Int J Mol Sci. 2024 Aug 22;25(16):9097. doi: 10.3390/ijms25169097 (PMC11354787; doi:10.3390/ijms25169097)
Supplement: Supplementary file 1 [file ijms-25-09097-s001.zip › Table S2.xlsx]

## Sheet: Sheet1
sample ID	target	diagnostic result	multiple positive	rapid antigen test	rapid antigen test comment	cobas Liat result	cobas Liat Cq	direct PCR Cq	SD	number of direct PCR replicates positive
24-0057	SARS-CoV-2	positive	yes	+		positive	12.42	22.11	1.03	3
24-0074	SARS-CoV-2	positive		+		positive	13.77	20.87	0.72	3
23-0040	SARS-CoV-2	positive		+		positive	14.08	20.17	1.55	3
23-0042	SARS-CoV-2	positive		+		positive	14.44	24.17	0.11	2
24-0073	SARS-CoV-2	positive		+		positive	14.46	21.55	0.65	3
24-0085	SARS-CoV-2	positive		+		positive	15.08	22.82	1.07	3
24-0107	influenza	positive	yes	+		positive	15.29	25.33	0.55	3
24-0083	SARS-CoV-2	positive		+		positive	15.64	22.77	0.61	3
24-0043	influenza	positive		+		positive	16.13	27.63	0.87	3
24-0041	influenza	positive		-		negative
24-0056	SARS-CoV-2	positive		+		positive	16.16	25.59	1.01	3
23-0043	SARS-CoV-2	positive		+		positive	16.29	24.57	0.83	3
24-0097	SARS-CoV-2	positive		+		positive	16.74	25.58	1.32	3
24-0057	influenza	positive	yes	-		negative
23-0030	RSV	positive		+		positive	17.13	24.92	0.33	2
24-0027	SARS-CoV-2	positive		+		positive	17.45	29.71	0.2	3
24-0008	SARS-CoV-2	negative
24-0049	RSV	positive		+	very weak	positive	17.74	23.65	1.6	2
24-0068	SARS-CoV-2	positive		+		positive	18.11	26.12	0.11	3
24-0066	influenza	positive		+		positive	18.21	29.23	1.11	3
24-0092	influenza	positive	yes	+	weak	positive	18.78	28.12	0.1	3
24-0019	RSV	positive		+		positive	19	29.71	0.69	3
24-0076	influenza	positive	yes	+		positive	19.47	28.5	0.52	3
23-0026	influenza	positive		+		positive	19.56	29.92	0.55	3
24-0058	SARS-CoV-2	positive		+		positive	19.67	26.02	0.91	3
23-0037	influenza	positive		+		positive	19.73	29.18	0.71	3
24-0088	influenza	positive		+		positive	20.11	28.64	0.81	3
24-0028	SARS-CoV-2	negative
24-0105	influenza	positive		+		positive	20.14	29.71	0.43	3
24-0063	SARS-CoV-2	positive		+		positive	20.2	26.46	0.39	3
24-0089	influenza	positive		-		positive	20.38	29.75	0.74	3
24-0067	influenza	positive		+		positive	20.49	27.06	1.21	3
24-0062	influenza	positive		+	weak	positive	20.53	30.95	0.5	3
23-0036	RSV	positive		+	weak	positive	20.66	31.28		1
24-0104	influenza	positive		+		positive	20.76	31.25	1.71	3
24-0099	influenza	positive		-		positive	20.79	28.09	0.7	3
24-0021	RSV	positive		+		positive	20.92	34.84	0.7	3
24-0001	RSV	positive		+		positive	20.98	29.11	0.41	3
24-0051	influenza	positive		+	weak	positive	20.99	33.34	0.31	3
24-0109	influenza	positive		+	weak	positive	21.18	30.64	0.59	3
24-0065	influenza	positive		-		positive	21.42	31.7	0.53	3
23-0038	SARS-CoV-2	positive		+	weak signal	positive	21.54	27.82	0.7	3
24-0095	influenza	positive		-		positive	21.61	29.49	0.15	3
23-0041	RSV	positive		+	very weak	positive	22.06	30.28	0.27	3
24-0059	influenza	positive		-		positive	22.09	35.29	0.66	3
24-0087	influenza	positive		-		positive	22.17	34.75	1.57	2
24-0061	influenza	positive		-		positive	22.45	33.16	2.92	3
24-0013	RSV	positive		+	very weak	positive	22.45	30.37		1
24-0069	influenza	positive		+		positive	22.58	33.49	0.63	3
24-0029	RSV	positive		-		positive	22.59	31.43	0.19	3
24-0003	influenza	positive		+	weak	positive	22.62	31.55	0.28	3
24-0060	influenza	positive		-		positive	22.94	32.99	1.58	3
24-0064	influenza	positive		-		positive	23.31	31.82	0.31	3
24-0033	RSV	positive		-		positive	23.53	33.3	1.03	3
24-0108	influenza	positive		+	very weak	positive	23.65	33.57	0.25	3
24-0007	SARS-CoV-2	positive		-		positive	23.89	31.46	0.54	3
24-0086	influenza	positive		-		positive	24.41	34.47	0.38	3
24-0025	influenza	positive		-		positive	24.53	35.34	0.32	3
24-0023	influenza	positive		-		positive	24.54	38.46		1
23-0031	RSV	positive		-		positive	24.85	35.57	3.27	3
24-0011	RSV	positive		-		negative
24-0072	RSV	positive	yes	-		positive	25.42	32.9	1.04	3
24-0103	influenza	positive		-		positive	26.01	34.74	0.48	3
24-0102	influenza	positive		-		positive	26.47	35.12	0.68	3
24-0047	SARS-CoV-2	positive		-		positive	26.78	33.99	0.74	3
24-0031	RSV	positive		-		negative
24-0091	influenza	positive		-		positive	26.9	36.55	0.88	3
24-0075	influenza	positive	yes	-		positive	27.35
24-0045	influenza	positive		-		positive	27.66	37.03	0.81	2
24-0096	influenza	positive		-		positive	27.7	37.91	1.96	3
24-0100	influenza	positive		-		positive	27.95	36.41	0.48	2
24-0093	influenza	positive		-		positive	28.05	37.91	0.93	2
24-0098	influenza	positive		-		positive	28.74
24-0015	influenza	positive		-		positive	29.41	36.64		1
24-0107	SARS-CoV-2	positive	yes	-		positive	29.88
24-0035	influenza	positive		-		positive	30.48	37.08		1
24-0106	influenza	positive		-		positive	30.52
24-0084	influenza	positive		-		positive	30.75	37.34		1
24-0072	SARS-CoV-2	positive	yes	-		positive	31.19	34.67		1
24-0094	influenza	positive		-		positive	31.34	37.86		1
24-0110	SARS-CoV-2	positive		-		positive	31.8
24-0072	influenza	positive	yes	-		positive	32.17
24-0009	RSV	positive		-		positive	32.32			1
24-0017	influenza	positive		-		positive	32.78
24-0005	RSV	positive		-		positive	32.98	38.91	NA	1
24-0071	influenza	positive		-		positive	33.38
23-0028	SARS-CoV-2	positive		-		positive	33.53			0
24-0075	SARS-CoV-2	positive	yes	-		negative
24-0076	SARS-CoV-2	positive	yes	-		negative
24-0090	SARS-CoV-2	positive		-		positive	34.11
24-0101	SARS-CoV-2	positive		-		positive	34.15
24-0039	RSV	positive		-		positive	34.3
24-0092	SARS-CoV-2	positive	yes	-		negative		30.89		1
23-0039	influenza	positive		-		positive	34.68
24-0070	influenza	positive		-		positive	35.04
24-0111	influenza	positive		-		positive	35.29
24-0037	SARS-CoV-2	positive		-		positive	35.3
